# Supplementary material for: Variations in Aspects of Neural Precursor Cell Neurogenesis in a Human Model of HSV-1 Infection
Source: Organogenesis. 2022 Apr 6;18(1):2055354. doi: 10.1080/15476278.2022.2055354 (PMC8993067; doi:10.1080/15476278.2022.2055354)
Supplement: Supplemental Material [file KOGG_A_2055354_SM5676.zip]

Archive with 4 entries (4 files):
- Supplementary Fig 2.tif
- Supplementary Figure 1 rev.tif
- Supplementary Figure 3.tif
- Supplementary Figure 4.tif
